# Supplementary material for: AviaTAD-LGH: A Multi-Task Spatio-Temporal Action Detector with Lightweight Gradient Harmonization for Real-Time Avian Behavior Monitoring
Source: Sensors (Basel). 2026 Mar 27;26(7):2088. doi: 10.3390/s26072088 (PMC13074830; doi:10.3390/s26072088)
Supplement: Supplementary file 1 [file sensors-26-02088-s001.zip]

Archive with 2 entries (1 files):
- Supplementary File/
- Supplementary File/Figure_S1.tif
